# Supplementary material for: Emergence of blaNDM– 1-Carrying Aeromonas caviae K433 Isolated From Patient With Community-Acquired Pneumonia
Source: Front Microbiol. 2022 May 19;13:825389. doi: 10.3389/fmicb.2022.825389 (PMC9161076; doi:10.3389/fmicb.2022.825389)
Supplement: Supplementary file 1 [file Data_Sheet_1.zip]

Archive with 3 entries (3 files):
- FIGURE S2.tif
- Tables S1 and S2.docx
- FIGURE S1.tif
